# Supplementary material for: Association of Regular Endoscopic Screening with Interval Gastric Cancer Incidence in the National Cancer Screening Program
Source: J Clin Med. 2021 Dec 31;11(1):230. doi: 10.3390/jcm11010230 (PMC8745904; doi:10.3390/jcm11010230)
Supplement: Supplementary file 1 [file jcm-11-00230-s001.zip]

Archive with 1 entries (1 files):
- jcm-1512681-supplementary.pdf
